# Supplementary material for: Lipidomics changes in bronchoalveolar lavage fluid of refractory mycoplasma pneumoniae pneumonia: LC-MS-based analysis of potential biomarkers and pathogenesis
Source: Front Pediatr. 2025 Sep 26;13:1655289. doi: 10.3389/fped.2025.1655289 (PMC12512669; doi:10.3389/fped.2025.1655289)
Supplement: Supplementary file 2 [file Table2.xlsx]

## Sheet: DEM
Accession	PA_Mean	PA_Median	PA_RSD	PB_Mean	PB_Median	PB_RSD	FC	log2FC	P.value	-log10(P.value)	FDR	VIP	Class	MainIon	mz	rtmin	IonFormula	Regulation
BisMePA(16:2e_18:1)	6.37102e+06	5.40909e+06	87.21	1.23274e+07	1.33949e+07	53.55	0.52	-0.95	0.00695558	2.16	0.07258	1.4919	BisMePA	M+NH4	702.543	14.8801	C39 H77 O7 N1 P1	Down
BisMePA(16:2e_18:2)	2.72161e+06	1.88043e+06	80.78	4474067	4.90204e+06	52.93	0.61	-0.72	0.0277404	1.56	0.105216	1.23591	BisMePA	M+NH4	700.528	13.7265	C39 H75 O7 N1 P1	Down
BisMePA(18:0_20:5)	8.45049e+06	7.72e+06	61.94	1.64113e+07	1.75013e+07	35.1	0.51	-0.96	0.000875791	3.06	0.0579031	1.78586	BisMePA	M+NH4	768.554	14.1464	C43 H79 O8 N1 P1	Down
BisMePA(18:2e_18:2)	989248	938807	65.13	2.33031e+06	2.52658e+06	51.11	0.42	-1.24	0.00114857	2.94	0.0579031	1.726	BisMePA	M+NH4	728.559	14.8849	C41 H79 O7 N1 P1	Down
BisMePA(20:2e_20:4)	999836	761775	79.05	2.25744e+06	2.47534e+06	44.22	0.44	-1.17	0.00135095	2.87	0.0579031	1.70993	BisMePA	M+NH4	780.59	16.0643	C45 H83 O7 N1 P1	Down
BisMePA(32:2e)	267354	278601	61.72	436364	454352	40.73	0.61	-0.71	0.0272727	1.56	0.105216	1.30263	BisMePA	M+NH4	676.528	14.8629	C37 H75 O7 N1 P1	Down
BisMePA(36:6e)	3.95522e+07	3.8786e+07	42.47	6.24879e+07	6.70457e+07	24.67	0.63	-0.66	0.000639258	3.19	0.0579031	1.80315	BisMePA	M+NH4	724.528	13.3968	C41 H75 O7 N1 P1	Down
BisMePA(38:4e)	642189	557872	128.98	1.14908e+06	1.37336e+06	58.54	0.56	-0.84	0.0288083	1.54	0.108031	1.22086	BisMePA	M+NH4	756.59	16.3714	C43 H83 O7 N1 P1	Down
BisMePA(38:5e)	795229	609631	99.11	1.22382e+06	1405855	49.59	0.65	-0.62	0.0480333	1.32	0.139733	1.1542	BisMePA	M+NH4	754.575	15.3739	C43 H81 O7 N1 P1	Down
BisMePA(38:6)	1.48579e+06	1.4156e+06	42.32	2.24086e+06	2.26205e+06	41.93	0.66	-0.59	0.0258659	1.59	0.105216	1.2635	BisMePA	M+NH4	766.538	12.7788	C43 H77 O8 N1 P1	Down
BisMePA(38:6e)	1.68442e+07	1.47165e+07	63.35	2.97318e+07	3.27006e+07	34.99	0.57	-0.82	0.0042221	2.37	0.0579031	1.56433	BisMePA	M+NH4	752.559	14.7746	C43 H79 O7 N1 P1	Down
BisMePA(38:7e)	893970	674564	71.84	1.73529e+06	1.77775e+06	38.95	0.52	-0.96	0.00953895	2.02	0.0788805	1.44846	BisMePA	M+NH4	750.543	13.8971	C43 H77 O7 N1 P1	Down
BisMePA(40:6e)	2.58329e+06	2.28602e+06	67.13	4.23768e+06	4.20032e+06	40.74	0.61	-0.71	0.0144955	1.84	0.0868332	1.36571	BisMePA	M+NH4	780.59	15.6866	C45 H83 O7 N1 P1	Down
BisMePA(40:8e)	3.70495e+06	3.33547e+06	68.48	5.96831e+06	6.01006e+06	37.2	0.62	-0.69	0.0150995	1.82	0.0868332	1.38347	BisMePA	M+NH4	776.559	14.3061	C45 H79 O7 N1 P1	Down
BisMePA(42:6e)	66104.9	23804.6	168.81	135920	115281	76.18	0.49	-1.04	0.0151382	1.82	0.0868332	1.39092	BisMePA	M+NH4	808.621	16.885	C47 H87 O7 N1 P1	Down
CarE(16:1)	900841	923536	59.31	455852	387958	61.2	1.98	0.98	0.017224	1.76	0.0885169	1.38976	CarE	M+H	398.326	2.135	C23 H44 O4 N1	Up
Cer(d18:1_20:0)	332164	254519	82.01	628710	551644	73.97	0.53	-0.92	0.0170197	1.77	0.0885169	1.40722	Cer	M+H	594.582	16.5846	C38 H76 O3 N1	Down
Cer(d18:1_24:1)	5.15977e+06	4.34535e+06	67.67	9.06408e+06	7.88373e+06	63.58	0.57	-0.81	0.0445191	1.35	0.132182	1.17871	Cer	M+H	648.629	17.5455	C42 H82 O3 N1	Down
Cer(d18:2_24:1)	1164976	1.06043e+06	69.63	2.3579e+06	2.05078e+06	72.4	0.49	-1.02	0.0229128	1.64	0.100642	1.30522	Cer	M+H	646.613	16.5257	C42 H80 O3 N1	Down
CerG3GNAc1(d34:1)	854802	778437	83.21	1.42758e+06	1.32971e+06	47.84	0.6	-0.74	0.0331614	1.48	0.11704	1.22461	CerG3GNAc1	M+H	1227.76	11.7279	C60 H111 O23 N2	Down
CerG3GNAc1(d42:2)	351476	273790	84.18	694531	622914	58.92	0.51	-0.98	0.0240768	1.62	0.101376	1.3093	CerG3GNAc1	M+H	1337.87	15.807	C68 H125 O23 N2	Down
DG(18:2_18:2)	130430	80389.5	100.41	322092	250322	88.35	0.4	-1.3	0.00411084	2.39	0.0579031	1.62639	DG	M+NH4	634.541	13.856	C39 H72 O5 N1	Down
DG(34:4e)	3.42511e+06	2.02843e+06	71.47	1.41393e+06	1.53267e+06	41.66	2.42	1.28	0.00215974	2.67	0.0579031	1.67503	DG	M+H	575.503	20.5726	C37 H67 O4	Up
DG(36:4e)	4.88623e+06	3.88134e+06	69.35	1.9135e+06	2.16308e+06	41.92	2.55	1.35	0.00333643	2.48	0.0579031	1.59407	DG	M+H	603.535	20.9196	C39 H71 O4	Up
Hex1Cer(d18:1_16:0)	815212	755735	66.13	1.48664e+06	1.46323e+06	39.3	0.55	-0.87	0.0237496	1.62	0.101376	1.3697	Hex1Cer	M+H	700.572	12.8111	C40 H78 O8 N1	Down
Hex1Cer(d18:1_24:1)	1.48531e+06	1.47403e+06	59.68	2.54534e+06	2.37744e+06	36.18	0.58	-0.78	0.0230638	1.64	0.100642	1.35668	Hex1Cer	M+H	810.682	16.7236	C48 H92 O8 N1	Down
Hex1Cer(d42:2)	304348	291242	53.29	538523	489916	50.8	0.57	-0.82	0.0362917	1.44	0.122676	1.24253	Hex1Cer	M+HCOO	854.673	16.7236	C49 H92 O10 N1	Down
Hex1Cer(t18:0_24:1)	417048	419109	57.37	799847	842413	36.22	0.52	-0.94	0.00394053	2.4	0.0579031	1.57503	Hex1Cer	M+H	828.692	16.076	C48 H94 O9 N1	Down
Hex2Cer(d18:0_16:0)	645030	525297	87.63	1.25268e+06	1.20953e+06	53.88	0.51	-0.96	0.0136164	1.87	0.0848817	1.44578	Hex2Cer	M+H	864.641	12.9343	C46 H90 O13 N1	Down
Hex2Cer(d18:0_24:1)	174307	94058.6	126.01	391945	355588	74.72	0.44	-1.17	0.0130053	1.89	0.0832341	1.38427	Hex2Cer	M+H	974.75	16.7462	C54 H104 O13 N1	Down
Hex2Cer(d18:1_16:0)	1.44733e+07	1.43029e+07	73.18	2.67791e+07	2.11751e+07	60.62	0.54	-0.89	0.0134649	1.87	0.0848817	1.41719	Hex2Cer	M+H	862.625	12.3926	C46 H88 O13 N1	Down
Hex2Cer(d18:1_17:0)	114334	71154.6	119.39	251079	182719	76.21	0.46	-1.13	0.00947652	2.02	0.0788805	1.47894	Hex2Cer	M+H	876.641	13.136	C47 H90 O13 N1	Down
Hex2Cer(d18:1_18:0)	398778	255676	91.26	733778	609068	70.24	0.54	-0.88	0.0446113	1.35	0.132182	1.15136	Hex2Cer	M+H	890.656	13.874	C48 H92 O13 N1	Down
Hex2Cer(d18:1_20:0)	83209.3	18782.2	186.65	194528	142084	88.73	0.43	-1.23	0.0118807	1.93	0.0822513	1.34623	Hex2Cer	M+H	918.688	15.224	C50 H96 O13 N1	Down
Hex2Cer(d18:1_22:0)	1.59308e+06	1.20194e+06	83.24	3.25809e+06	2.81315e+06	58.6	0.49	-1.03	0.0097596	2.01	0.0788805	1.50965	Hex2Cer	M+H	946.719	16.479	C52 H100 O13 N1	Down
Hex2Cer(d18:1_23:0)	123841	120887	81.52	239692	241880	72.9	0.52	-0.95	0.0459456	1.34	0.1353	1.14477	Hex2Cer	M+H	960.735	17.045	C53 H102 O13 N1	Down
Hex2Cer(d18:1_24:0)	2.71266e+06	2.26311e+06	82.91	5.16389e+06	4.2251e+06	61.46	0.53	-0.93	0.0121424	1.92	0.0822513	1.45406	Hex2Cer	M+H	974.75	17.5336	C54 H104 O13 N1	Down
Hex2Cer(d18:1_24:1)	9.66771e+06	8.1325e+06	84.81	1.91084e+07	1.49975e+07	59.46	0.51	-0.98	0.00786631	2.1	0.0755166	1.50008	Hex2Cer	M+H	972.735	16.3313	C54 H102 O13 N1	Down
Hex2Cer(d18:1_24:2)	1.4872e+06	1.16693e+06	90.23	3.13188e+06	2.45238e+06	62.28	0.47	-1.07	0.00997121	2	0.0788805	1.48605	Hex2Cer	M+H	970.719	15.209	C54 H100 O13 N1	Down
Hex2Cer(d18:1_26:1)	119354	79602.6	126.36	359396	321092	88.33	0.33	-1.59	0.0308607	1.51	0.112221	1.22582	Hex2Cer	M+H	1000.77	17.4022	C56 H106 O13 N1	Down
Hex2Cer(d34:1)	3.42017e+06	3.22473e+06	75.03	6.38914e+06	5.74071e+06	56.25	0.54	-0.9	0.0188495	1.72	0.0932759	1.34787	Hex2Cer	M+HCOO	906.616	12.3926	C47 H88 O15 N1	Down
Hex2Cer(d40:1)	443787	455692	79.61	725925	636526	48.54	0.61	-0.71	0.0278384	1.56	0.105216	1.29674	Hex2Cer	M+HCOO	990.71	16.479	C53 H100 O15 N1	Down
Hex2Cer(d42:1)	722183	691515	81.9	1.20314e+06	1.08558e+06	49.22	0.6	-0.74	0.0265767	1.58	0.105216	1.30822	Hex2Cer	M+HCOO	1018.74	17.5336	C55 H104 O15 N1	Down
Hex2Cer(d42:2)	2.62493e+06	2.65226e+06	85.06	4.92517e+06	4.23882e+06	57.29	0.53	-0.91	0.0156034	1.81	0.0870889	1.38465	Hex2Cer	M+HCOO	1016.73	16.3313	C55 H102 O15 N1	Down
Hex2Cer(m34:0+O)	144657	135639	95.06	284819	295570	55.6	0.51	-0.98	0.027025	1.57	0.105216	1.31688	Hex2Cer	M+HCOO	908.632	12.935	C47 H90 O15 N1	Down
LBPA(16:0_16:1)	298821	178593	91.98	147857	119973	97.4	2.02	1.02	0.0323045	1.49	0.114875	1.18842	LBPA	M-H	719.487	11.529	C38 H72 O10 P1	Up
LPC(16:1)	1.24557e+06	144633	283.7	102158	33898.4	112.92	12.19	3.61	0.0341311	1.47	0.117863	1.25492	LPC	M+H	494.324	2.24988	C24 H49 O7 N1 P1	Up
LPC(34:1)	2.95008e+06	2.74707e+06	53.13	4148580	4.53451e+06	32.12	0.71	-0.49	0.0199102	1.7	0.0954454	1.33975	LPC	M+Na	768.588	14.6999	C42 H84 O7 N1 P1 Na1	Down
MePC(32:6e)	132642	78449	84.11	277383	255098	73.01	0.48	-1.06	0.0197315	1.7	0.0954454	1.28353	MePC	M+Na	744.494	13.718	C41 H72 O7 N1 P1 Na1	Down
MePC(33:0e)	9.44842e+06	7.65906e+06	58.71	1.37616e+07	1.53088e+07	37.94	0.69	-0.54	0.0275688	1.56	0.105216	1.21173	MePC	M+Na	770.603	13.559	C42 H86 O7 N1 P1 Na1	Down
MePC(34:1)	1.2998e+06	951874	78.86	2.15133e+06	2.25583e+06	38.2	0.6	-0.73	0.0124981	1.9	0.0822513	1.42499	MePC	M+Na	796.583	15.072	C43 H84 O8 N1 P1 Na1	Down
MePC(34:2)	614990	510464	87.83	1.19058e+06	1.23016e+06	47.79	0.52	-0.95	0.0105174	1.98	0.0788805	1.47462	MePC	M+Na	794.567	14.1247	C43 H82 O8 N1 P1 Na1	Down
MePC(34:3)	1.61808e+06	1.56436e+06	59.81	2.57569e+06	2.79594e+06	35.29	0.63	-0.67	0.0229146	1.64	0.100642	1.31436	MePC	M+Na	792.551	13.674	C43 H80 O8 N1 P1 Na1	Down
MePC(34:4)	1.18958e+06	1.04237e+06	67.98	2.21829e+06	2.16138e+06	42.75	0.54	-0.9	0.00595243	2.23	0.0649356	1.5171	MePC	M+Na	790.536	15.5346	C43 H78 O8 N1 P1 Na1	Down
MePC(34:5)	372324	308371	53.72	699078	658550	40.68	0.53	-0.91	0.00191459	2.72	0.0579031	1.68363	MePC	M+Na	788.52	14.447	C43 H76 O8 N1 P1 Na1	Down
MePC(34:5e)	3.57593e+06	3.03177e+06	52.51	6.18791e+06	6.53831e+06	28.14	0.58	-0.79	0.00225348	2.65	0.0579031	1.70025	MePC	M+Na	774.541	14.7784	C43 H78 O7 N1 P1 Na1	Down
MePC(34:6e)	300460	292383	66.71	687605	660549	64.74	0.44	-1.19	0.00882115	2.05	0.0788805	1.44805	MePC	M+Na	772.525	15.0956	C43 H76 O7 N1 P1 Na1	Down
MePC(35:1)	4.36369e+06	3.74292e+06	46.04	5.88567e+06	6.36711e+06	28.93	0.74	-0.43	0.0262493	1.58	0.105216	1.2497	MePC	M+Na	810.598	12.885	C44 H86 O8 N1 P1 Na1	Down
MePC(35:1e)	1.3096e+07	1.1129e+07	49.21	1.71168e+07	1.71402e+07	31.12	0.77	-0.39	0.049282	1.31	0.140806	1.18233	MePC	M+Na	796.619	14.6606	C44 H88 O7 N1 P1 Na1	Down
MePC(35:2e)	2.79538e+06	2.31998e+06	61.86	4.73309e+06	4.07458e+06	40.78	0.59	-0.76	0.004222	2.37	0.0579031	1.61239	MePC	M+Na	794.603	14.414	C44 H86 O7 N1 P1 Na1	Down
MePC(36:5e)	188104	155291	85.04	429448	467094	55.91	0.44	-1.19	0.0201449	1.7	0.0954454	1.30035	MePC	M+Na	802.572	16.0572	C45 H82 O7 N1 P1 Na1	Down
MePC(36:6e)	329246	251793	70.96	646892	622260	45.58	0.51	-0.97	0.0104337	1.98	0.0788805	1.41751	MePC	M+Na	800.556	14.738	C45 H80 O7 N1 P1 Na1	Down
MePC(36:7)	1.15156e+06	981402	82.87	1.93178e+06	1918718	34.93	0.6	-0.75	0.012325	1.91	0.0822513	1.43239	MePC	M+Na	812.52	14.1772	C45 H76 O8 N1 P1 Na1	Down
MePC(37:2e)	2.54373e+06	2.31296e+06	43.53	3.81888e+06	4.02345e+06	23.95	0.67	-0.59	0.00287623	2.54	0.0579031	1.65784	MePC	M+Na	822.635	14.58	C46 H90 O7 N1 P1 Na1	Down
MePC(39:0e)	3.92499e+06	3.48357e+06	72.43	7.09705e+06	7.64739e+06	53.38	0.55	-0.85	0.0144283	1.84	0.0868332	1.36422	MePC	M+Na	854.697	17.188	C48 H98 O7 N1 P1 Na1	Down
MePC(39:1e)	994162	1001281	50.19	1.65501e+06	1.68336e+06	31.21	0.6	-0.74	0.00563156	2.25	0.0643606	1.5487	MePC	M+Na	852.682	17.112	C48 H96 O7 N1 P1 Na1	Down
MePC(39:2e)	2.26636e+06	2.19822e+06	44.83	3.71526e+06	4.20669e+06	28.73	0.61	-0.71	0.00243068	2.61	0.0579031	1.66373	MePC	M+Na	850.666	15.799	C48 H94 O7 N1 P1 Na1	Down
MePC(39:3e)	272986	225799	85.63	436750	420191	48.54	0.63	-0.68	0.0316302	1.5	0.114154	1.24351	MePC	M+Na	848.65	15.585	C48 H92 O7 N1 P1 Na1	Down
MePC(40:6e)	99818.2	66373.2	105.17	300034	321365	61	0.33	-1.59	0.000871333	3.06	0.0579031	1.77976	MePC	M+Na	856.619	17.0747	C49 H88 O7 N1 P1 Na1	Down
MePC(41:2e)	3.5906e+06	3.46552e+06	37.19	5.95235e+06	6.43139e+06	33.12	0.6	-0.73	0.00284743	2.55	0.0579031	1.64301	MePC	M+Na	878.697	16.9627	C50 H98 O7 N1 P1 Na1	Down
MePC(43:2e)	181139	166995	82.1	440349	411711	68.37	0.41	-1.28	0.0239217	1.62	0.101376	1.24134	MePC	M+Na	906.729	17.649	C52 H102 O7 N1 P1 Na1	Down
MePC(43:3e)	182580	135279	73.03	393498	373830	57.32	0.46	-1.11	0.00833863	2.08	0.0772449	1.42939	MePC	M+Na	904.713	16.7227	C52 H100 O7 N1 P1 Na1	Down
MePC(43:4e)	456842	326860	77.92	725129	781741	52.22	0.63	-0.67	0.0420354	1.38	0.12934	1.1395	MePC	M+Na	902.697	16.5454	C52 H98 O7 N1 P1 Na1	Down
PC(16:0_18:2)	1.89815e+07	1.64941e+07	44.84	1.31791e+07	1.28023e+07	37.76	1.44	0.53	0.043057	1.37	0.131009	1.17314	PC	M+HCOO	802.56	12.7005	C43 H81 O10 N1 P1	Up
PC(16:0_20:3)	1.52003e+06	1.22291e+06	52.39	914417	907161	37.31	1.66	0.73	0.0162038	1.79	0.0872821	1.31282	PC	M+Na	806.567	13.0254	C44 H82 O8 N1 P1 Na1	Up
PC(16:0_22:6)	1.67056e+06	959267	90.02	632432	550166	58.49	2.64	1.4	0.0181326	1.74	0.0916172	1.35674	PC	M+HCOO	850.56	11.9603	C47 H81 O10 N1 P1	Up
PC(16:1_18:2)	584999	393522	92.26	233695	192894	65.06	2.5	1.32	0.0369545	1.43	0.122847	1.20748	PC	M+HCOO	800.545	11.3342	C43 H79 O10 N1 P1	Up
PC(30:1)	143135	118626	77.66	370128	283674	73.86	0.39	-1.37	0.00498141	2.3	0.0613097	1.55337	PC	M+H	704.522	11.352	C38 H75 O8 N1 P1	Down
PC(30:1e)	267642	157240	160.96	368135	309620	74.64	0.73	-0.46	0.0464166	1.33	0.135853	1.17341	PC	M+H	690.543	13.0232	C38 H77 O7 N1 P1	Down
PC(31:0e)	717836	624962	73.8	1.1383e+06	1.10279e+06	30.26	0.63	-0.67	0.0226153	1.65	0.100642	1.36626	PC	M+H	706.575	13.973	C39 H81 O7 N1 P1	Down
PC(32:0e)	3.73483e+07	3.66234e+07	57.9	4.99325e+07	5.39041e+07	27.88	0.75	-0.42	0.0485794	1.31	0.140471	1.20089	PC	M+H	720.59	14.706	C40 H83 O7 N1 P1	Down
PC(32:1)	1.02855e+08	7.84501e+07	63.23	6.35442e+07	5.43272e+07	56.17	1.62	0.69	0.0402336	1.4	0.126223	1.15762	PC	M+H	732.554	12.4467	C40 H79 O8 N1 P1	Up
PC(32:1e)	8.0031e+06	4.56407e+06	106.04	1.19298e+07	9.48408e+06	51.61	0.67	-0.58	0.0156007	1.81	0.0870889	1.41791	PC	M+H	718.575	14.4892	C40 H81 O7 N1 P1	Down
PC(33:0)	903792	925280	57.83	1.73907e+06	1.82555e+06	30.03	0.52	-0.94	0.00371086	2.43	0.0579031	1.66237	PC	M+Na	770.567	14.2495	C41 H82 O8 N1 P1 Na1	Down
PC(33:2)	3.62326e+06	3.05976e+06	55.56	6.1197e+06	6.38715e+06	40.14	0.59	-0.76	0.0433966	1.36	0.131009	1.11952	PC	M+H	744.554	14.4375	C41 H79 O8 N1 P1	Down
PC(34:2e)	2.16797e+06	1.89757e+06	53.19	3.5146e+06	3.31245e+06	40.82	0.62	-0.7	0.0038325	2.42	0.0579031	1.61776	PC	M+H	744.59	14.5197	C42 H83 O7 N1 P1	Down
PC(34:3)	6.01423e+06	4.40331e+06	69.57	3.27647e+06	3.02902e+06	41.29	1.84	0.88	0.010733	1.97	0.0792593	1.4465	PC	M+H	756.554	11.3342	C42 H79 O8 N1 P1	Up
PC(36:2e)	1.04612e+07	8.60389e+06	64.66	1.4776e+07	1.46575e+07	39.89	0.71	-0.5	0.0337592	1.47	0.117863	1.20295	PC	M+H	772.621	14.7031	C44 H87 O7 N1 P1	Down
PC(36:3e)	9.76144e+06	8.3369e+06	57.92	1.37329e+07	1.51072e+07	37.47	0.71	-0.49	0.0391587	1.41	0.12585	1.14074	PC	M+H	770.606	13.5694	C44 H85 O7 N1 P1	Down
PC(36:5)	1.36778e+06	816334	106.03	529981	508579	34.8	2.58	1.37	0.0048427	2.31	0.0611709	1.62627	PC	M+H	780.554	12.4915	C44 H79 O8 N1 P1	Up
PC(37:4)	1.28695e+06	943637	79.48	2.16092e+06	2.317e+06	38.14	0.6	-0.75	0.0110862	1.96	0.0794238	1.44946	PC	M+H	796.585	15.074	C45 H83 O8 N1 P1	Down
PC(37:5e)	182716	144186	71.33	274135	230627	47.73	0.67	-0.59	0.0341281	1.47	0.117863	1.22951	PC	M+H	780.59	13.731	C45 H83 O7 N1 P1	Down
PC(38:2e)	1.69701e+06	1.59428e+06	61.65	2.49268e+06	2.36202e+06	33.62	0.68	-0.55	0.014721	1.83	0.0868332	1.42198	PC	M+H	800.653	16.2317	C46 H91 O7 N1 P1	Down
PC(38:3)	726074	524711	75.67	1.05294e+06	1.01788e+06	36.06	0.69	-0.54	0.0205703	1.69	0.0954454	1.2868	PC	M+Na	834.598	14.0341	C46 H86 O8 N1 P1 Na1	Down
PC(38:3e)	556101	494058	63.53	817177	846278	45.28	0.68	-0.56	0.0395903	1.4	0.12585	1.22272	PC	M+H	798.637	15.254	C46 H89 O7 N1 P1	Down
PC(38:4e)	2.12194e+06	2.19539e+06	48.61	3.425e+06	3.42036e+06	37	0.62	-0.69	0.0121441	1.92	0.0822513	1.4315	PC	M+H	796.621	13.8709	C46 H87 O7 N1 P1	Down
PC(38:5e)	205684	192119	71.14	360256	227813	71.67	0.57	-0.81	0.038672	1.41	0.12585	1.25549	PC	M+HCOO	838.597	14.4109	C47 H85 O9 N1 P1	Down
PC(38:6)	2.84893e+07	1.67945e+07	94.51	1.19456e+07	1.07256e+07	45.45	2.38	1.25	0.0173346	1.76	0.0885169	1.34331	PC	M+H	806.569	11.9603	C46 H81 O8 N1 P1	Up
PC(40:2e)	2.43282e+06	2.25918e+06	68.27	4.16786e+06	3.72546e+06	45.86	0.58	-0.78	0.0102402	1.99	0.0788805	1.42924	PC	M+H	828.684	17.0942	C48 H95 O7 N1 P1	Down
PC(40:3)	624271	480892	62	967461	926255	39.71	0.65	-0.63	0.0206814	1.68	0.0954454	1.2962	PC	M+H	840.648	15.233	C48 H91 O8 N1 P1	Down
PC(40:3e)	2.71239e+06	2.48863e+06	73.02	5.20967e+06	4.8728e+06	49.67	0.52	-0.94	0.0073501	2.13	0.073501	1.47337	PC	M+H	826.668	16.0991	C48 H93 O7 N1 P1	Down
PC(40:5e)	2.54718e+06	2.35068e+06	42.69	3.82037e+06	4.06096e+06	26.64	0.67	-0.58	0.00448565	2.35	0.0583846	1.59397	PC	M+H	822.637	14.5854	C48 H89 O7 N1 P1	Down
PC(42:1e)	364487	364557	69.88	660773	593773	54.4	0.55	-0.86	0.0058932	2.23	0.0649356	1.54053	PC	M+H	858.731	18.8657	C50 H101 O7 N1 P1	Down
PC(42:2e)	2.52628e+06	2.48541e+06	71.4	5.0626e+06	4.92768e+06	50.83	0.5	-1	0.00356247	2.45	0.0579031	1.60688	PC	M+H	856.715	18.0204	C50 H99 O7 N1 P1	Down
PC(42:3e)	4.00905e+06	3.51175e+06	70.78	7.08565e+06	6.40365e+06	60.54	0.57	-0.82	0.0294681	1.53	0.109164	1.22536	PC	M+H	854.7	17.2238	C50 H97 O7 N1 P1	Down
PC(42:4e)	1.00183e+06	1.0029e+06	46.39	1.66243e+06	1.68285e+06	29.75	0.6	-0.73	0.00335178	2.47	0.0579031	1.62015	PC	M+H	852.684	17.1036	C50 H95 O7 N1 P1	Down
PC(42:5e)	2.30233e+06	2.21609e+06	43.19	3.7527e+06	4.18791e+06	27.95	0.61	-0.7	0.00228381	2.64	0.0579031	1.67603	PC	M+H	850.668	15.8168	C50 H93 O7 N1 P1	Down
PC(42:6e)	1.07931e+06	855550	49.67	1.7394e+06	1.84266e+06	33.97	0.62	-0.69	0.00401745	2.4	0.0579031	1.58957	PC	M+H	848.653	14.672	C50 H91 O7 N1 P1	Down
PC(44:3e)	299306	230994	100.33	791203	782451	61.28	0.38	-1.4	0.00721387	2.14	0.073501	1.46385	PC	M+H	882.731	18.078	C52 H101 O7 N1 P1	Down
PC(44:4e)	466637	451986	60.63	836039	852955	41.01	0.56	-0.84	0.0203472	1.69	0.0954454	1.31066	PC	M+H	880.715	18.0398	C52 H99 O7 N1 P1	Down
PC(44:5e)	3.66317e+06	3.49778e+06	36.25	5.9433e+06	6.41412e+06	32.95	0.62	-0.7	0.00367941	2.43	0.0579031	1.60434	PC	M+H	878.7	16.9741	C52 H97 O7 N1 P1	Down
PC(44:6e)	338798	318283	72.61	562761	581996	44.8	0.6	-0.73	0.0409553	1.39	0.127653	1.17416	PC	M+H	876.684	16.7443	C52 H95 O7 N1 P1	Down
PE(16:0p_16:0)	267354	278601	61.72	436364	454352	40.73	0.61	-0.71	0.0272727	1.56	0.105216	1.30263	PE	M+H	676.528	14.868	C37 H75 O7 N1 P1	Down
PE(16:0p_18:1)	6.37102e+06	5.40909e+06	87.21	1.23274e+07	1.33949e+07	53.55	0.52	-0.95	0.00695558	2.16	0.07258	1.4919	PE	M+H	702.543	14.8843	C39 H77 O7 N1 P1	Down
PE(16:0p_20:4)	3.91481e+07	3.79559e+07	42.04	6.16915e+07	6.69992e+07	26.22	0.63	-0.66	0.000858735	3.07	0.0579031	1.77305	PE	M+H	724.528	13.4094	C41 H75 O7 N1 P1	Down
PE(16:0p_22:4)	3.64245e+06	3.31419e+06	58.85	5.89337e+06	5.40524e+06	35.72	0.62	-0.69	0.00947597	2.02	0.0788805	1.4508	PE	M+H	752.559	14.3781	C43 H79 O7 N1 P1	Down
PE(16:0p_22:5)	901165	674564	73.22	1.66094e+06	1.74054e+06	38.33	0.54	-0.88	0.0125091	1.9	0.0822513	1.40469	PE	M+H	750.543	13.906	C43 H77 O7 N1 P1	Down
PE(16:1e_18:1)	1.9444e+06	1.93226e+06	79.72	3.36409e+06	3.26394e+06	48.29	0.58	-0.79	0.0163654	1.79	0.0872821	1.35773	PE	M-H	700.529	14.8702	C39 H75 O7 N1 P1	Down
PE(16:1e_18:2)	646488	510680	81.87	987413	991252	51.59	0.65	-0.61	0.0491449	1.31	0.140806	1.11145	PE	M-H	698.513	13.7187	C39 H73 O7 N1 P1	Down
PE(16:1e_20:4)	4.47632e+06	3.50856e+06	74.53	6.95822e+06	6.22587e+06	49.33	0.64	-0.64	0.0368446	1.43	0.122847	1.1666	PE	M-H	722.513	13.38	C41 H73 O7 N1 P1	Down
PE(16:1e_22:4)	976421	936210	61.55	1.49003e+06	1.34077e+06	44.29	0.66	-0.61	0.037415	1.43	0.123008	1.18247	PE	M-H	750.544	14.3646	C43 H77 O7 N1 P1	Down
PE(18:0_18:1)	3.39279e+06	3.42597e+06	81.31	5.6586e+06	5.85127e+06	50.68	0.6	-0.74	0.0295653	1.53	0.109164	1.2349	PE	M-H	744.555	15.5309	C41 H79 O8 N1 P1	Down
PE(18:0_20:3)	185088	166575	66.76	355269	381888	39.36	0.52	-0.94	0.00541248	2.27	0.0633656	1.56038	PE	M-H	768.555	14.7263	C43 H79 O8 N1 P1	Down
PE(18:0_22:4)	287634	274903	75.78	446403	397327	48.44	0.64	-0.63	0.035999	1.44	0.122676	1.20157	PE	M-H	794.571	15.0672	C45 H81 O8 N1 P1	Down
PE(18:0p_18:2)	994246	973789	64.93	2.34113e+06	2559723	51.15	0.42	-1.24	0.0011915	2.92	0.0579031	1.72153	PE	M+H	728.559	14.9177	C41 H79 O7 N1 P1	Down
PE(18:0p_20:4)	1.68276e+07	1.47165e+07	63.26	2.97064e+07	3.26269e+07	34.97	0.57	-0.82	0.00419469	2.38	0.0579031	1.56532	PE	M+H	752.559	14.7849	C43 H79 O7 N1 P1	Down
PE(18:0p_22:4)	2.58425e+06	2300255	67.07	4.23809e+06	4.20085e+06	40.79	0.61	-0.71	0.0146116	1.84	0.0868332	1.36419	PE	M+H	780.59	15.6915	C45 H83 O7 N1 P1	Down
PE(18:0p_22:6)	3.70703e+06	3.33547e+06	68.46	5.96778e+06	6.00949e+06	37.2	0.62	-0.69	0.0151958	1.82	0.0868332	1.38222	PE	M+H	776.559	14.2917	C45 H79 O7 N1 P1	Down
PE(18:1_20:4)	1.48579e+06	1.4156e+06	42.32	2.24086e+06	2.26205e+06	41.93	0.66	-0.59	0.0258659	1.59	0.105216	1.2635	PE	M+H	766.538	12.7834	C43 H77 O8 N1 P1	Down
PE(18:1e_18:1)	1.26253e+06	1.25193e+06	88.08	2.11068e+06	2.23345e+06	50.51	0.6	-0.74	0.0240195	1.62	0.101376	1.28937	PE	M-H	728.56	16.1742	C41 H79 O7 N1 P1	Down
PE(18:1e_20:4)	4.56871e+06	4.03767e+06	66.2	7.12504e+06	6.93885e+06	48.23	0.64	-0.64	0.0399908	1.4	0.126223	1.16948	PE	M-H	750.544	14.7664	C43 H77 O7 N1 P1	Down
PE(18:1e_22:4)	544224	478823	70.07	896545	845389	43.1	0.61	-0.72	0.021073	1.68	0.0954454	1.2993	PE	M+Na	802.572	15.6811	C45 H82 O7 N1 P1 Na1	Down
PE(19:1)	285762	236861	88.01	489512	381246	64.43	0.58	-0.78	0.0273633	1.56	0.105216	1.27144	PE	M+H	508.303	3.512	C24 H47 O8 N1 P1	Down
PE(20:0p_18:2)	526577	492885	129.38	1.15794e+06	1.32387e+06	62.73	0.45	-1.14	0.0109818	1.96	0.0794238	1.40816	PE	M+H	756.59	16.368	C43 H83 O7 N1 P1	Down
PE(20:0p_20:4)	997284	761351	79.07	2.24253e+06	2.31886e+06	44.26	0.44	-1.17	0.00171878	2.76	0.0579031	1.67628	PE	M+H	780.59	16.042	C45 H83 O7 N1 P1	Down
PE(20:1e_18:1)	160523	153579	94.91	315604	313771	57.61	0.51	-0.98	0.0275898	1.56	0.105216	1.26077	PE	M-H	756.591	17.3108	C43 H83 O7 N1 P1	Down
PE(20:1e_20:4)	261341	245246	80.05	491875	583501	38.07	0.53	-0.91	0.0031747	2.5	0.0579031	1.60993	PE	M-H	778.576	16.0492	C45 H81 O7 N1 P1	Down
PE(20:1p_18:1)	263978	143358	117.98	561870	605291	72.07	0.47	-1.09	0.0433	1.36	0.131009	1.15572	PE	M+H	756.59	16.104	C43 H83 O7 N1 P1	Down
PE(20:2e_20:4)	562358	530737	78.66	1.23115e+06	1.12833e+06	58.04	0.46	-1.13	0.00402411	2.4	0.0579031	1.56506	PE	M-H	776.56	14.7377	C45 H79 O7 N1 P1	Down
PE(20:3e_20:4)	145494	123635	88.48	251709	234517	58.33	0.58	-0.79	0.030216	1.52	0.110715	1.20125	PE	M-H	774.544	13.555	C45 H77 O7 N1 P1	Down
PE(36:1)	2.71736e+06	2.48717e+06	69.21	4.81364e+06	5.04323e+06	41.03	0.56	-0.82	0.00761921	2.12	0.0746371	1.47431	PE	M+Na	768.551	15.5309	C41 H80 O8 N1 P1 Na1	Down
PE(38:4e)	472619	398374	78.6	744741	774360	45.29	0.63	-0.66	0.0183414	1.74	0.0917069	1.34261	PE	M+Na	776.556	15.0181	C43 H80 O7 N1 P1 Na1	Down
PE(38:5)	225112	214284	48.92	370715	299970	50.61	0.61	-0.72	0.0361595	1.44	0.122676	1.18972	PE	M+Na	788.52	12.7834	C43 H76 O8 N1 P1 Na1	Down
PE(38:5e)	3.64691e+06	3.02867e+06	46.18	5.98749e+06	5.96737e+06	30.66	0.61	-0.72	0.00175518	2.76	0.0579031	1.68506	PE	M+Na	774.541	14.7664	C43 H78 O7 N1 P1 Na1	Down
PE(38:6e)	909425	674564	73.68	1.75677e+06	1.83621e+06	38.09	0.52	-0.95	0.00956173	2.02	0.0788805	1.44813	PE	M+H	750.543	13.8932	C43 H77 O7 N1 P1	Down
PE(40:5e)	2.58488e+06	2.29583e+06	67.22	4.18405e+06	3.86945e+06	41.24	0.62	-0.69	0.0162956	1.79	0.0872821	1.34763	PE	M+H	780.59	15.6811	C45 H83 O7 N1 P1	Down
PE(42:3e)	76339.2	35987.4	146.81	212707	224685	81.1	0.36	-1.48	0.039314	1.41	0.12585	1.21624	PE	M+Na	834.635	18.09	C47 H90 O7 N1 P1 Na1	Down
PE(42:6e)	100497	60369.7	117.05	292656	328512	60.62	0.34	-1.54	0.00051592	3.29	0.0579031	1.85901	PE	M+Na	828.588	15.943	C47 H84 O7 N1 P1 Na1	Down
PI(18:0_20:4)	2.23158e+06	1.98621e+06	48.01	3.66552e+06	3.63734e+06	26.63	0.61	-0.72	0.00280567	2.55	0.0579031	1.62852	PI	M+NH4	904.591	12.6324	C47 H87 O13 N1 P1	Down
PS(18:0_18:1)	7.01624e+06	4.77895e+06	102.35	1.29933e+07	1.17274e+07	40.98	0.54	-0.89	0.0129132	1.89	0.0832341	1.45365	PS	M+H	790.559	14.2431	C42 H81 O10 N1 P1	Down
PS(36:1)	1.64001e+06	1.25878e+06	85.94	3.23014e+06	3.41236e+06	38.11	0.51	-0.98	0.01026	1.99	0.0788805	1.48179	PS	M+Na	812.541	14.2431	C42 H80 O10 N1 P1 Na1	Down
PS(38:3)	378059	393477	78.22	654546	647474	52.55	0.58	-0.79	0.0371101	1.43	0.122847	1.19643	PS	M-H	812.545	15.5304	C44 H79 O10 N1 P1	Down
PS(38:4e)	149394	153277	84.98	250986	252363	54.59	0.6	-0.75	0.0394187	1.4	0.12585	1.19471	PS	M-H	796.55	16.172	C44 H79 O9 N1 P1	Down
SM(d34:2)	720808	522904	83.18	323593	306933	56.77	2.23	1.16	0.0415012	1.38	0.12852	1.18465	SM	M+HCOO	745.55	10.9649	C40 H78 O8 N2 P1	Up
SM(d38:3)	196510	133560	76.09	62866.3	47914.8	90.25	3.13	1.64	0.00092948	3.03	0.0579031	1.80239	SM	M+H	755.606	14.494	C43 H84 O6 N2 P1	Up
SM(d40:3)	764769	477758	93.58	326629	170295	92.67	2.34	1.23	0.0210775	1.68	0.0954454	1.31951	SM	M+H	783.637	13.995	C45 H88 O6 N2 P1	Up
SM(d41:1)	1.02134e+06	856304	51.6	639703	567049	65.47	1.6	0.67	0.0443433	1.35	0.132182	1.17916	SM	M+Na	823.666	17.202	C46 H93 O6 N2 P1 Na1	Up
SM(d42:5)	571542	411664	76.68	276070	240317	88.9	2.07	1.05	0.016933	1.77	0.0885169	1.40633	SM	M+H	807.637	15.1614	C47 H88 O6 N2 P1	Up
SM(d43:6)	895898	559590	87.56	2.52536e+06	1.91636e+06	87.94	0.35	-1.5	0.00450048	2.35	0.0583846	1.59909	SM	M+H	819.637	12.717	C48 H88 O6 N2 P1	Down
TG(16:0_18:1_18:2)	1.27193e+08	6.37379e+07	86.54	3.87346e+07	3.99485e+07	48.39	3.28	1.72	0.00405697	2.39	0.0579031	1.58892	TG	M+NH4	874.786	20.5613	C55 H104 O6 N1	Up
TG(16:0_18:1_22:6)	6.68423e+06	4.85695e+06	78.92	2.35757e+06	2.02073e+06	66.77	2.84	1.5	0.00836819	2.08	0.0772449	1.48657	TG	M+NH4	922.786	19.9659	C59 H104 O6 N1	Up
TG(16:0_18:2_18:2)	5.29823e+07	2.64851e+07	91.52	1.88949e+07	1.92435e+07	41.89	2.8	1.49	0.019313	1.71	0.0945942	1.354	TG	M+NH4	872.77	20.154	C55 H102 O6 N1	Up
TG(16:0_18:2_20:4)	7.18967e+06	4.82343e+06	77.15	2.67233e+06	2.436e+06	64.57	2.69	1.43	0.015921	1.8	0.0872821	1.35305	TG	M+NH4	896.77	19.9836	C57 H102 O6 N1	Up
TG(18:0_16:0_20:4)	5.50341e+06	4.58596e+06	77.19	3.27632e+06	2.91952e+06	55.31	1.68	0.75	0.0323086	1.49	0.114875	1.19202	TG	M+NH4	900.801	20.8593	C57 H106 O6 N1	Up
TG(18:0_18:1_18:3)	2.71563e+06	2.67837e+06	26.37	1.96365e+06	2.02616e+06	33.47	1.38	0.47	0.0104829	1.98	0.0788805	1.43805	TG	M+H	883.775	21.3222	C57 H103 O6	Up
TG(20:0_18:1_18:1)	1.54568e+07	1.54752e+07	33.96	9.93508e+06	1.09148e+07	33.52	1.56	0.64	0.00531513	2.27	0.0633656	1.51925	TG	M+NH4	932.864	21.3055	C59 H114 O6 N1	Up
dMePE(16:1e_18:1)	1.26108e+06	1.2542e+06	88	2.0897e+06	2.11703e+06	51.42	0.6	-0.73	0.0263269	1.58	0.105216	1.2732	dMePE	M-H	728.56	16.1751	C41 H79 O7 N1 P1	Down
dMePE(40:6e)	168831	119431	84.53	355256	358158	45.19	0.48	-1.07	0.00231879	2.63	0.0579031	1.63509	dMePE	M-H	804.591	15.9332	C47 H83 O7 N1 P1	Down
